# Supplementary material for: Nickel (II) and Cobalt (II) Alginate Biopolymers as a “Carry and Release” Platform for Polyhistidine-Tagged Proteins
Source: Gels. 2022 Jan 18;8(2):66. doi: 10.3390/gels8020066 (PMC8871198; doi:10.3390/gels8020066)
Supplement: Supplementary file 1 [file gels-08-00066-s001.zip]

Archive with 1 entries (1 files):
- gels-1510859-supplementary.pdf
